# Supplementary material for: Perinatal Mother-to-Child Chikungunya Virus Infection: Screening of Cognitive and Learning Difficulties in a Follow-Up Study of the Chimere Cohort on Reunion Island
Source: Viruses. 2025 May 14;17(5):704. doi: 10.3390/v17050704 (PMC12116154; doi:10.3390/v17050704)
Supplement: Supplementary file 1 [file viruses-17-00704-s001.zip]

Archive with 2 entries (2 files):
- S5 table.xlsx
- Sarton R et al, Viruses supporting information.pdf
