# Supplementary material for: Perinatal Mother-to-Child Chikungunya Virus Infection: Screening of Cognitive and Learning Difficulties in a Follow-Up Study of the Chimere Cohort on Reunion Island
Source: Viruses. 2025 May 14;17(5):704. doi: 10.3390/v17050704 (PMC12116154; doi:10.3390/v17050704)
Supplement: Supplementary file 1 [file viruses-17-00704-s001.zip › S5 table.xlsx]

## Sheet: Feuil1
S5 table. Putative anatomical-clinical correlates between the observed cognitive dysfunctions and neuro-imagery findings in a cohort of 21 children perinatally infected with chikungunya virus, Reunion island, 2015-2016
	Functions		Verbal functions					Non verbal functions				Learnings			Executive functions
	Structures		Phonology	Lexical evocation	Lexical comprehension	Syntactic expression	Syntactic comprehension	Graphism	Selective visual attention	Planning	Visual spatial reasoning	Reading	Dictation	Mathematics	Working memory	Shifting	Inhibitory control
Telencephalon	Frontal lobe	SFG (F1)												4, 19, 20	10, 15, 21
		MFG (F2)						8, 10									10, 15, 21
		IFG (F3)	8, 10, 21	10	10	4, 10, 21	10, 21		4, 8, 10			4,5,9, 11			10, 15, 21	8, 21	10, 15, 21
		FEF							4, 8, 10
		PMd		8.1	10					8, 10, 15
		PreCG (DlPFC)						8, 10	4, 8, 10	8, 10, 15						8, 21
	Centre ovale		8, 10, 21	10	10	4, 10, 21	10, 21		4, 8, 10	8, 10, 15	10	4, 10, 21	10, 21	20	10, 15, 21	8, 21	10, 15, 21
	Corpus callosum anterior,	D-FPN						8, 10							10, 15, 21	8, 21
	genu and rostrum	L-FPN						8, 10							10, 15, 21	8, 21
	Parietal lobe	PostCG														8, 21
		SPL (P1)							4, 8, 10					4, 19, 20		8, 21
		dIPL (P2)	8, 10, 21								8
		IPL (P3)									8	4,5,9, 11				8, 21
		SMG	8, 10, 21												10, 15, 21
		AG
	interna capsula	anterior limb										4,5,9, 11
		right posterior limb										4,5,9, 11
	Corpus callosum	D-FPN														8, 21
	middle tract	MID-CIN														8, 21
	Temporal lobe	STG (T1)	8, 10, 21
		MTG (T2)				4, 10	10								10, 15, 21
		ITG (T3)
		FFG (T4-O4)
		Hippocampus(T5)								8, 10, 15
		amygdala								8, 10, 15
	Insula	AI (I1)							4, 8, 10							8, 21	10, 15, 21
	Corpus callosum posterior,	MID-CIN													10, 15, 21	8, 21
	tapetum and splenium											4,5,9, 11		20		8, 21
	Occipital lobe	SOG (O1)									8
		MOG (O2)
		IOG (O3)
		LG (O5)
		cuneus (O6)
	Limbic lobe	mamillary body													10, 15, 21
		PHG
		ACC						8, 10							10, 15, 21	8, 21
		PCC													10, 15, 21	8, 21
		MID-CIN						8, 10							10, 15, 21	8, 21
		fornix													10, 15, 21
		centre semi ovale										4,5,9, 11
	Thalamus	thalamus										4,5,9, 11					10, 15, 21
	Corpus striatum	caudate nucleus
		putamen
		globus pallidus
		nucleus accumbens
	Patients who underwent both MRI scans and EDA evaluations are identified as a number
